# Supplementary material for: Antiviral Effect of Manganese against Foot-and-Mouth Disease Virus Both in PK15 Cells and Mice
Source: Viruses. 2023 Jan 30;15(2):390. doi: 10.3390/v15020390 (PMC9964130; doi:10.3390/v15020390)
Supplement: Supplementary file 1 [file viruses-15-00390-s001.zip]

Archive with 1 entries (1 files):
- viruses-2112479-supplementary.pdf
